# Supplementary material for: The Effect of Epidural Analgesia on Quality of Recovery (QoR) after Open Radical Nephrectomy: Randomized, Prospective, and Controlled Trial
Source: J Pers Med. 2024 Feb 8;14(2):190. doi: 10.3390/jpm14020190 (PMC10890626; doi:10.3390/jpm14020190)
Supplement: Supplementary file 1 [file jpm-14-00190-s001.zip]

Archive with 1 entries (1 files):
- jpm-2843327-supplementary.pdf
